# Supplementary material for: Hydrogen Sulfide and Nitric Oxide Improve Renal Function and α-Adrenergic Responsiveness in Rats with Left Ventricular Hypertrophy
Source: Curr Issues Mol Biol. 2025 Oct 15;47(10):848. doi: 10.3390/cimb47100848 (PMC12563522; doi:10.3390/cimb47100848)
Supplement: Supplementary file 1 [file cimb-47-00848-s001.zip]

Archive with 1 entries (1 files):
- cimb-3921813-supplementary.pdf
